# Supplementary material for: Vertical Trapping of the Coffee Berry Borer, Hypothenemus hampei (Coleoptera: Scolytinae), in Coffee
Source: Insects. 2021 Jul 2;12(7):607. doi: 10.3390/insects12070607 (PMC8305300; doi:10.3390/insects12070607)
Supplement: Supplementary file 1 [file insects-12-00607-s001.zip]

Archive with 1 entries (1 files):
- insects-1195103-supplementary.pdf
